# Supplementary material for: Implementing an Operational Framework to Develop a Streamflow Duration Assessment Method: A Case Study from the Arid West United States
Source: Water (Basel). Author manuscript; Available in PMC 2022 Nov 22. (PMC8715911; doi:10.3390/w13223310)
Supplement: SI [file NIHMS1762665-supplement-SI.zip]

Archive with 1 entries (1 files):
- water-1442778-SM.pdf
